# Supplementary material for: The Incidence of Wolbachia Bacterial Endosymbiont in Bisexual and Parthenogenetic Populations of the Psyllid Genus Cacopsylla (Hemiptera, Psylloidea)
Source: Insects. 2021 Sep 22;12(10):853. doi: 10.3390/insects12100853 (PMC8540236; doi:10.3390/insects12100853)
Supplement: Supplementary file 1 [file insects-12-00853-s001.zip]

Archive with 1 entries (1 files):
- insects-1389803-supplementary.pdf
